# Supplementary material for: Characterization of Phenolic and Essential Oil Constituents of Satureja boissieri Hausskn. ex Boiss and Evaluation of Antioxidant Potential
Source: Molecules. 2026 May 18;31(10):1710. doi: 10.3390/molecules31101710 (PMC13209572; doi:10.3390/molecules31101710)
Supplement: Supplementary file 1 [file molecules-31-01710-s001.zip]

Archive with 1 entries (1 files):
- molecules-4261715-supplementary.pdf
